# Supplementary material for: A mosquito salivary protein promotes flavivirus transmission by activation of autophagy
Source: Nat Commun. 2020 Jan 14;11:260. doi: 10.1038/s41467-019-14115-z (PMC6959235; doi:10.1038/s41467-019-14115-z)
Supplement: Supplementary file 3 — Source Data [file 41467_2019_14115_MOESM3_ESM.xlsx]

## Sheet: Fig.1C
Control	AAEL000556	AAEL006096	AAEL006347	AAEL000533	AAEL006424	AAEL005672	AAEL000749	AAEL007420	AAEL002704	AAEL000793	AAEL013532	AAEL007986	AAEL003600	AAEL006417	AAEL006485	AAEL009670	AAEL003584	AAEL000726	AAEL003182	AAEL003601	AAEL006406	AAEL006423	AAEL008305	AAEL007394	AAEL009524	AAEL000392	AAEL003107	AAEL002693	AAEL010228	AAEL010235	AAEL011510	AAEL006351
0.000463	0.000332	0.000791	0.000489	0.000619	0.000411	0.000654	0.000444	0.000615	0.000454	0.000945	0.000528	0.000447	0.000628	0.000857	0.000557	0.00067	0.000699	0.000358	0.000622	0.000619	0.000413	0.000372	0.000604	0.000246	0.000358	0.000402	0.00021	0.000832	0.000461	0.000585	0.000431	0.000809
0.000348	0.000435	0.000409	0.000489	0.000594	0.000721	0.000486	0.000741	0.000594	0.000751	0.000992	0.00065	0.000641	0.00027	0.000955	0.000508	0.000522	0.00056	0.000471	0.000765	0.000501	0.000522	0.000695	0.000463	0.000354	0.000392	0.000544	0.000281	0.000653	0.000377	0.000661	0.000732	0.000591
0.000376	0.000573	0.000568	0.000392	0.000716	0.000381	0.00123	0.000492	0.00051	0.000309	0.00101	0.000468	0.000682	0.000376	0.000586	0.000434	0.000428	0.000714	0.000559	0.000806	0.000446	0.000504	0.000554	0.000711	0.000334	0.000491	0.000491	0.00018	0.000745	0.000617	0.000792	0.000586	0.000897
0.000405	0.000456	0.000819	0.000411	0.000654	0.00059	0.000659	0.000403	0.000701	0.000168	0.0009	0.000589	0.000483	0.00055	0.000678	0.000406	0.000623	0.000463	0.000401	0.000596	0.00046	0.00052	0.000411	0.000498	0.000258	0.000413	0.000426	0.000315	0.00086	0.000579	0.000786	0.000516	0.0009
						0.000535	0.000386			0.001289																	0.000422					0.00064
						0.000528	0.000318			0.00103																	0.00027					0.00106

## Sheet: Fig.1D
Control	AAEL000556	AAEL006096	AAEL006347	AAEL000533	AAEL006424	AAEL005672	AAEL000749	AAEL007420	AAEL002704	AAEL000793	AAEL013532	AAEL007986	AAEL003600	AAEL006417	AAEL006485	AAEL009670	AAEL003584	AAEL000726	AAEL003182	AAEL003601	AAEL006406	AAEL006423	AAEL008305	AAEL007394	AAEL009524	AAEL000392	AAEL003107	AAEL002693	AAEL010228	AAEL010235	AAEL011510	AAEL006351
0.002817	0.001642	0.004936	0.00634	0.002968	0.002359	0.003402	0.002297	0.002879	0.002215	0.004364	0.001811	0.004037	0.006007	0.003273	0.002803	0.003399	0.002597	0.001543	0.002123	0.00478	0.002076	0.001961	0.002109	0.002415	0.004216	0.002577	0.006291	0.002259	0.002428	0.002259	0.002824	0.001211
0.002148	0.00176	0.005749	0.004545	0.002321	0.002523	0.006332	0.0019	0.002542	0.003992	0.003988	0.00322	0.003038	0.002529	0.00478	0.003475	0.003673	0.00145	0.001194	0.001748	0.003803	0.005292	0.001697	0.002462	0.003373	0.005263	0.00324	0.004357	0.002743	0.002994	0.00181	0.004216	0.001712
0.002521	0.00354	0.008244	0.005219	0.003082	0.005041	0.006062	0.003147	0.002241	0.004276	0.00734	0.004379	0.002855	0.006773	0.004306	0.002205	0.009256	0.004647	0.002105	0.00232	0.004715	0.005226	0.004118	0.002478	0.002881	0.005336	0.003988	0.005963	0.002367	0.007832	0.002683	0.004487	0.00304
0.002105	0.002401	0.004007	0.004306	0.002272	0.004737	0.002176	0.003396	0.001937	0.003646	0.005226	0.002695	0.004477	0.003294	0.004647	0.002808	0.006001	0.003263	0.002521	0.001924	0.005265	0.003087	0.005832	0.002218	0.003286	0.001215	0.002367	0.003294	0.005118	0.007921	0.001758	0.010014	0.002352
0.002085	0.005027	0.003232	0.003263	0.001945	0.005047	0.004302	0.004517	0.0045	0.003332	0.010195	0.002744	0.003346	0.001875	0.007993	0.003309	0.004995	0.003449	0.002809	0.005098	0.009961	0.002825	0.006995	0.002103	0.004745	0.002796	0.007278	0.00696	0.009147	0.003026	0.001932	0.003488	0.007361
0.00301	0.003944	0.003137	0.004951	0.003138	0.004016	0.002886	0.002948	0.002479	0.002307	0.007259	0.002651	0.003192	0.003067	0.004246	0.003649	0.002005	0.002982	0.002362	0.008339	0.002098	0.002721	0.005121	0.002543	0.004381	0.002976	0.004605	0.003002	0.011558	0.002366	0.005896	0.005635	0.0045
0.002087		0.004754				0.003615														0.004713						0.002103		0.003897			0.004865
0.002802		0.004436				0.003578														0.003917						0.003232		0.002933			0.003921

## Sheet: Fig.1E
ZIKV							DENV
Control	GFP dsRNA	AAEL000793 dsRNA	AAEL002693 dsRNA	AAEL005672 dsRNA	AAEL006417 dsRNA		Control	GFP dsRNA	AAEL000793 dsRNA	AAEL002693 dsRNA	AAEL005672 dsRNA	AAEL006417 dsRNA
0.30566	1.24833	0.562529	0.768438	0.913831	0.812252		0.077482	0.406126	0.148651	0.219151	0.214641	0.164938
0.368567	0.993092	0.5	0.790041	0.784584	0.655197		0.121582	0.267943	0.257028	0.25	0.262429	0.220676
0.295248	1.01396	0.444421	0.864537	0.607097	1.00696		0.102949	0.329877	0.162668	0.204476	0.316439	0.260616
0.314253	1.30134	0.716978	0.697372	0.80107	0.946058		0.099442	0.358489	0.22688	0.277392	0.285191	0.275476

## Sheet: Fig.1F
ZIKV							DENV
Control	GFP dsRNA	AAEL000793 dsRNA	AAEL002693 dsRNA	AAEL005672 dsRNA	AAEL006417 dsRNA		Control	GFP dsRNA	AAEL000793 dsRNA	AAEL002693 dsRNA	AAEL005672 dsRNA	AAEL006417 dsRNA
0.001967	0.008431	0.003933	0.005154	0.006615	0.008609		0.003065	0.01278	0.007652	0.009355	0.010821	0.006848
0.002291	0.009618	0.005336	0.008669	0.006258	0.00657		0.004456	0.015093	0.006896	0.010746	0.010746	0.010525
0.00357	0.010027	0.005486	0.006434	0.007139	0.006258		0.003619	0.01323	0.003799	0.008669	0.007239	0.008549
0.002705	0.007239	0.005119	0.006172	0.005013	0.00568		0.003645	0.011281	0.009099	0.008088	0.011924	0.011281

## Sheet: Fig.2B
	AaVA-1
BSA	0.04 μg/ml	0.2 μg/ml	1 μg/ml
0.000305176	0.00059478	0.000618872	0.00151332
0.000333952	0.000348133	0.00114688	0.0013451
0.000311588	0.000441101	0.000881	0.00119
0.000632	0.000641	0.000654	0.001412
0.00037	0.000472	0.000614	0.00073
0.000338	0.000506	0.000561	0.001047

## Sheet: Fig.2C
	AaVA-1
BSA	0.04 μg/ml	0.2 μg/ml	1 μg/ml
0.00488281	0.00271027	0.00523327	0.0110968
0.0015996	0.00508732	0.00487326	0.00940297
0.00315516	0.00410534	0.00640344	0.00658327
0.00422137	0.00322423	0.00549753	0.00495326
0.00367492	0.00452661	0.00584604	0.00776052

## Sheet: Fig.2D
	ZIKV
	Control					AaVA-1
Donor 1	2.56685	3.18215	2.04598	1.74457	4.83294	14.5203	8.75435	5.14363	4.3557	10.3593
Donor 2	0.307786	0.570382	0.317748	0.372732	0.626772	2.07053	2.15846	1.06163	1.10683	1.21098
Donor 3	1.44393	1.1487	0.907857	1.27515	1.70594	3.4822	4.02782	4.25934	3.50796	6.06546
	DENV
	Control					AaVA-1
Donor 1	0.104386	0.080772	0.066471	0.122332	0.088934	0.291183	0.279322	0.177866	0.222036	0.249804
Donor 2	0.027776	0.033726	0.028658	0.031797	0.031797	0.129408	0.122428	0.063157	0.054981	0.061857
Donor 3	0.262429	0.148651	0.20031	0.213204	0.203106	0.562529	0.594604	0.384301	0.368646	0.301516

## Sheet: Fig.2E
	ZIKV
	Control						AaVA-1
Donor 1	0.003023	0.005601	0.005119	0.005625	0.003418	0.0047	0.010746	0.009958	0.014082	0.012231	0.011336	0.011735
Donor 2	0.001913	0.003619	0.002577	0.003457	0.002462	0.00219	0.006848	0.004613	0.004044	0.004791	0.005242	0.007515
Donor 3	0.002762	0.00296	0.00357	0.005794	0.001573	0.001925	0.006708	0.011281	0.008851	0.00808	0.011117	0.006084
	DENV
	Control						AaVA-1
Donor 1	0.005601	0.005226	0.005839	0.005464	0.006544	0.005618	0.01323	0.013048	0.017824	0.0197	0.018254	0.014827
Donor 2	0.007867	0.00519	0.005048	0.0061	0.006675	0.004344	0.013792	0.016289	0.023519	0.008333	0.010621	0.009056
Donor 3	0.003747	0.003285	0.003721	0.002947	0.004467	0.003339	0.009753	0.010896	0.014102	0.0087898	0.010847	0.010525

## Sheet: Fig.2F
ZIKV
Pre-immune	WT-SGE + Pre-immune	WT-SGE + Anti-AaVA-1
0.726986	2.2974	0.826588
0.48971	3.60213	1.02811
0.272229	1.02442	0.358644
0.622974	1.81299	0.51807
0.606287	2.67228	2.58637
0.238423	3.89113	1.82955
DENV
Pre-immune	WT-SGE + Pre-immune	WT-SGE + Anti-AaVA-1
0.011203	0.209238	0.070316
0.134904	0.238159	0.101532
0.02977	0.111582	0.142595
0.011598	0.194938	0.092783
0.040386	0.129796	0.021197

## Sheet: Fig.2G
ZIKV
Pre-immune	WT-SGE + Pre-immune	WT-SGE + Anti-AaVA-1
0.004809	0.012007	0.004613
0.00367	0.016516	0.013415
0.003108	0.022097	0.011093
0.002705	0.013139	0.004304
0.008609	0.020193	0.006708
DENV
Pre-immune	WT-SGE + Pre-immune	WT-SGE + Anti-AaVA-1
0.002355	0.010896	0.004743
0.002879	0.009753	0.006754
0.004129	0.015303	0.004044
0.002339	0.009037	0.005563

[truncated: 67 more sheets: Fig.3B, Fig.3C, Fig.3E, Fig.3G, Fig.3H, Fig.3I, Fig.4A, Fig.4B, Fig.4C, Fig.4D, Fig.4E, Fig.4F, Fig.5B, Fig.5C, Fig.5F, Fig.5H, Fig.6A, Fig.6B, Fig.6C, Fig.6D …]
